# Supplementary material for: Automated Radiosynthesis, Preliminary In Vitro/In Vivo Characterization of OncoFAP-Based Radiopharmaceuticals for Cancer Imaging and Therapy
Source: Pharmaceuticals (Basel). 2022 Aug 2;15(8):958. doi: 10.3390/ph15080958 (PMC9416253; doi:10.3390/ph15080958)
Supplement: Supplementary file 1 [file pharmaceuticals-15-00958-s001.zip]

Archive with 1 entries (1 files):
- pharmaceuticals-1807687-supplementary.pdf
